# Supplementary material for: Datasets from an impact evaluation of a targeted prekindergarten program
Source: Data Brief. 2019 Nov 29;28:104881. doi: 10.1016/j.dib.2019.104881 (PMC6926106; doi:10.1016/j.dib.2019.104881)
Supplement: Multimedia component 1 [file mmc1.zip]

Archive with 1 entries (1 files):
- dib_104881_merge_analysis_rdd_V2.do
