# Supplementary material for: Datasets from an impact evaluation of a targeted prekindergarten program
Source: Data Brief. 2019 Nov 29;28:104881. doi: 10.1016/j.dib.2019.104881 (PMC6926106; doi:10.1016/j.dib.2019.104881)
Supplement: Multimedia component 1 [file mmc1.zip › dib_104881_merge_analysis_rdd_V2.do]

// Merge and Analyze Outcomes data for CASE RDD
// PreK Effectiveness Study
//
// Created 3-25-16
// Modified 5-11-17
// S. Dougherty
//

clear all
set more off
cap log close
clear all
set scheme s1mono

// Setting Global Paths
global opts a f plain coll(none) nodep nomti c(b(star fmt(%9.3f)) se(abs par fmt(%9.3f))) star(* .10 ** .05 *** .01) noobs
global x male white black hispanic asian frpl
global data "Y:\Command Central for Cross Team Communication\Data\"
global output "C:\Users\smd13009\Documents\Research_smd\preK ct\CASE\Data Analysis\Output\"
cd "$data"

// Modified May 2017 to use and format master file
//import excel "Y:\Command Central for Cross Team Communication\Data\Master_May 9_Trimmedto530.xls", sheet("Sheet1") firstrow
//save "$data\analysis_new.dta",replace

prog define setup 
qui{
//Master Data File 
use "C:\Users\smd13009\Documents\Research_smd\preK ct\CASE\Data Analysis\analysis_new.dta", clear

*DOB
gen dob = date(DOBmmddyy,"DMY") if grade=="K"
replace dob = date(DOBmmddyy,"MDY") if grade=="preK"
gen cdob = dob-18628


// check distribution of dob
// clearly some fuzziness in take up - redshirting
//hist dob if case_==1, xline(18628) by(grade) 
** 18628 is January 1, 2011 which is he effective cutoff date for this
			*sample
			
//Identify K student who took up treatment
gen treat = grade=="K" // equal to one if we observe the students in K since we did feeder analysis to know that they were in prek in prior year
gen elig = cdob<0
gen eligXcdob = elig * cdob
* make decisions about whether to keep all from master file or not. 
* be sure to include dummies for whether and why students were included or not (per 3/22 conversation with Maria about how she would set up the file

destring Basic_Reading_z_score Mathematics_z_score, force replace
* rename variables to sensible length
 rename PPVT_4_score			 	ppvt
 rename Oral_Comprehension_z_score 	oc
 rename Oral_Language_SS			ol
 rename Basic_Readin_SS		 		brs
 rename Mathematics_z_score 		mathz
 rename Broad_Mathematics_SS	 	bmath
 rename Math_Calculation_z_score 	mathcalc
 rename Letter_Word_Ident_z_score 	lwi
 rename Applied_Problems_z_score 	ap
 rename Calculation_z_score 		calc
 rename Word_Attack_z_score 		wa
 rename Math_Facts_z_score			mf
 
 destring brs, force replace
 destring ppvt, force replace
 
 * ppvt oc brs mathz bmath mathcalc lwi ap calc wa mf
 
// FE for When Student Was Assessed
	* first assessment date
	gen wjdate = date(WJ_Date_of_Testing,"MDY")
	egen astart = min(wjdate)
	*var measuring distance from earliest date
	gen when = wjdate - astart 
	 * continuous covariate
	 * binned by month
	 * binned by 2-week interval

* dropping incorrect and missing dob
drop if (cdob<-600)|cdob==.

rename *, lower

* clean covariates 
drop male
g male = sex=="M"
replace male=1 if sex!="F"
destring white black hispanic asian other frpl, force replace

/*g white = inlist(wstudentraceyn,"Y","y")
g black = inlist(bstudentraceyn,"Y","y")
g latino = inlist(hstudentraceyn,"Y","y")
g asian = inlist(astudentraceyn,"Y","y")
g other = inlist(ostudentraceyn,"Y","y")
*/
g frpl =  inlist(freelunchprogramyn,"Y","y","f","F")
destring familyannualincome, force gen(fincome)


save "Y:\Command Central for Cross Team Communication\Data\analysis.dta", replace
}
end


// ANALYSIS 

* density of birthdates
program define f_density
qui{
	use "$data\analysis.dta", clear
	keep if inrange(cdob,-300,300)
	//keep if case_==1
	hist cdob, w(30) xtitle("Recentered Date of Birth") xline(0, lp(dash)) xlabel(-300(50)300) frac 
	graph save f_density, replace
	graph export "$output\f_density.eps", replace font("Palatino")
	graph export "$output\f_density.pdf", replace
	rm f_density.gph
}
end

* reduce-form outcomes graph
	* WHAT ARE THE OUTCOMES WE CARE ABOUT? *
		*PPVT
		*Picture_Vocabulary_z_score Oral_Comprehension_z_score Basic_Reading_z_score Mathematics_z_score Broad_Mathematics_z_score Math_Calculation_z_score Letter_Word_Ident_z_score Applied_Problems_z_score Calculation_z_score Word_Attack_z_score Math_Facts_z_score

program define f_rf
qui{
// Loop on Outcomes
 use "$data\analysis.dta", clear

 /*foreach x in ppvt oc brs mathz bmath mathcalc lwi ap calc wa mf  {
	preserve
	keep if inrange(cdob,-180,180)
	keep if case_==1 
	gen n=1
	bys cdob: egen num=count(n)
	collapse `x' num, by(cdob)
	graph twoway scatter `x' cdob [w=num], msymbol(Oh none) msize(vsmall) xtitle("Recentered Date of Birth") ytitle("`x'") xline(0, lp(dash)) xlabel(-180(60)180) legend(off)  
	graph save "$output/f_rf_`x'.gph", replace
	graph export "$output/f_rf_`x'.pdf", replace
	restore
}*/

// MATH OUTCOMES mathz bmath mathcalc ap calc mf
	
	* Mathematics
	use "$data\analysis.dta", clear
	keep if inrange(cdob,-180,180)
	//keep if case_==1 
	gen n=1
	bys cdob: egen num=count(n)
	collapse mathz num, by(cdob)
	graph twoway scatter mathz cdob [w=num], msymbol(Oh none) msize(vsmall) xtitle("Recentered Date of Birth") ytitle("Mathematics z-score") xline(0, lp(dash)) xlabel(-180(30)180) legend(off)  
	graph save "$output/f_rf_mathz.gph", replace
	graph export "$output/f_rf_mathz.pdf", replace
	
	* Broad Mathematics
	use "$data\analysis.dta", clear
	keep if inrange(cdob,-180,180)
	keep if case_==1 
	replace cdob =round(cdob,5)
	gen n=1
	bys cdob: egen num=count(n)
	collapse bmath num, by(cdob)
	graph twoway scatter bmath cdob [w=num], msymbol(Oh none) msize(vsmall) xtitle("Recentered Date of Birth") ytitle("Broad Math SS") xline(0, lp(dash)) xlabel(-180(60)180) legend(off)  
	graph save "$output/f_rf_bmath.gph", replace
	graph export "$output/f_rf_bmath.pdf", replace
	
	* Mathematics Calculation
	use "$data\analysis.dta", clear
	keep if inrange(cdob,-180,180)
	keep if case_==1 
	gen n=1
	bys cdob: egen num=count(n)
	collapse mathcalc num, by(cdob)
	graph twoway scatter mathcalc cdob [w=num], msymbol(Oh none) msize(vsmall) xtitle("Recentered Date of Birth") ytitle("Math Calculation z-score") xline(0, lp(dash)) xlabel(-180(30)180) legend(off)  
	graph save "$output/f_rf_mathcalc.gph", replace
	graph export "$output/f_rf_mathcalc.pdf", replace

	* Applied Problems
	use "$data\analysis.dta", clear
	keep if inrange(cdob,-180,180)
	keep if case_==1 
	drop if ap<-2.5
	gen n=1
	bys cdob: egen num=count(n)
	collapse ap num, by(cdob)
	graph twoway scatter ap cdob [w=num], msymbol(Oh none) msize(vsmall) xtitle("Recentered Date of Birth") ytitle("Applied Problems z-score") xline(0, lp(dash)) xlabel(-180(30)180) legend(off)  
	graph save "$output/f_rf_ap.gph", replace
	graph export "$output/f_rf_ap.pdf", replace

	* Calculation
	use "$data\analysis.dta", clear
	keep if inrange(cdob,-180,180)
	keep if case_==1 
	gen n=1
	bys cdob: egen num=count(n)
	collapse calc num, by(cdob)
	graph twoway scatter calc cdob [w=num], msymbol(Oh none) msize(vsmall) xtitle("Recentered Date of Birth") ytitle("Calculation z-score") xline(0, lp(dash)) xlabel(-180(30)180) legend(off)  
	graph save "$output/f_rf_calc.gph", replace
	graph export "$output/f_rf_calc.pdf", replace

	* Math Facts
	use "$data\analysis.dta", clear
	keep if inrange(cdob,-180,180)
	keep if case_==1 
	gen n=1
	bys cdob: egen num=count(n)
	collapse mf num, by(cdob)
	graph twoway scatter mf cdob [w=num], msymbol(Oh none) msize(vsmall) xtitle("Recentered Date of Birth") ytitle("Math Facts z-score") xline(0, lp(dash)) xlabel(-180(30)180) legend(off)  
	graph save "$output/f_rf_mf.gph", replace
	graph export "$output/f_rf_mf.pdf", replace
	
	
// MATH Graph combine 
	graph combine f_rf_mathz.gph f_rf_bmath.gph f_rf_mathcalc.gph f_rf_ap.gph f_rf_calc.gph  f_rf_mf.gph , rows(3) ycommon saving(f_rf_math.gph, replace)
	graph export "$output\f_rf_combined_math.emf", replace font("Palatino")
	graph export "$output\f_rf_combined_math.pdf", replace
	foreach g in f_rf_mathz.gph f_rf_bmath.gph f_rf_mathcalc.gph f_rf_ap.gph f_rf_calc.gph f_rf_mf.gph{
		rm `g'.gph
	}
	

	
// LITERACY OUTCOMES ppvt oc brs lwi wa 
	* Oral Language
	use "$data\analysis.dta", clear
	keep if inrange(cdob,-180,180)
	keep if case_==1 
	replace cdob =round(cdob,5)
	gen n=1
	bys cdob: egen num=count(n)
	collapse ol num, by(cdob)
	graph twoway scatter ol cdob [w=num], msymbol(Oh none) msize(vsmall) xtitle("Recentered Date of Birth") ytitle("Oral Language SS") xline(0, lp(dash)) xlabel(-180(60)180) legend(off)  
	graph save "$output\f_rf_ol.gph", replace
	graph export "$output\f_rf_ol.pdf", replace

	* PPVT
	use "$data\analysis.dta", clear
	keep if inrange(cdob,-180,180)
	keep if case_==1
	replace cdob =round(cdob,5)
	gen n=1
	bys cdob: egen num=count(n)
	collapse ppvt num, by(cdob)
	graph twoway scatter ppvt cdob [w=num], msymbol(Oh none) msize(vsmall) xtitle("Recentered Date of Birth") ytitle("PPVT SS") xline(0, lp(dash)) xlabel(-180(60)180) legend(off)  
	graph save "$output\f_rf_ppvt.gph", replace
	graph export "$output\f_rf_ppvt.pdf", replace
	
	* Oral Comprehension 
	use "$data\analysis.dta", clear
	keep if inrange(cdob,-180,180)
	keep if case_==1 
	gen n=1
	bys cdob: egen num=count(n)
	collapse oc num, by(cdob)
	graph twoway scatter oc cdob [w=num], msymbol(Oh none) msize(vsmall) xtitle("Recentered Date of Birth") ytitle("Oral Comp. z-score") xline(0, lp(dash)) xlabel(-180(30)180) legend(off)  
	graph save "$output/f_rf_oc.gph", replace
	graph export "$output/f_rf_oc.pdf", replace

	* Basic Reading Score
	use "$data\analysis.dta", clear
	keep if inrange(cdob,-180,180)
	keep if case_==1 
	replace cdob =round(cdob,5)
	gen n=1
	bys cdob: egen num=count(n)
	collapse brs num, by(cdob)
	graph twoway scatter brs cdob [w=num], msymbol(Oh none) msize(vsmall) xtitle("Recentered Date of Birth") ytitle("Basic Reading SS") xline(0, lp(dash)) xlabel(-180(60)180) legend(off)  
	graph save "$output\f_rf_brs.gph", replace
	graph export "$output\f_rf_brs.pdf", replace

	* Letter Word Identification
	use "$data\analysis.dta", clear
	keep if inrange(cdob,-180,180)
	keep if case_==1 
	gen n=1
	bys cdob: egen num=count(n)
	collapse lwi num, by(cdob)
	graph twoway scatter lwi cdob [w=num], msymbol(Oh none) msize(vsmall) xtitle("Recentered Date of Birth") ytitle("Letter Word Ident. z-score") xline(0, lp(dash)) xlabel(-180(30)180) legend(off)  
	graph save "$output/f_rf_lwi.gph", replace
	graph export "$output/f_rf_lwi.pdf", replace

	* Word Attack
	use "$data\analysis.dta", clear
	keep if inrange(cdob,-180,180)
	keep if case_==1 
	gen n=1
	bys cdob: egen num=count(n)
	collapse wa num, by(cdob)
	graph twoway scatter wa cdob [w=num], msymbol(Oh none) msize(vsmall) xtitle("Recentered Date of Birth") ytitle("Word Attach z-score") xline(0, lp(dash)) xlabel(-180(30)180) legend(off)  
	graph save "$output/f_rf_wa.gph", replace
	graph export "$output/f_rf_wa.pdf", replace
	
// LIT Graph combine 
	graph combine f_rf_ppvt.gph f_rf_oc.gph f_rf_brs.gph f_rf_lwi.gph f_rf_wa.gph , rows(3) ycommon saving(f_rf_lit.gph, replace)
	graph export "$output\f_rf_combined_lit.emf", replace font("Palatino")
	graph export "$output\f_rf_combined_lit.pdf", replace
	foreach g in f_rf_ppvt.gph f_rf_oc.gph f_rf_lwi.gph f_rf_brs.gph f_rf_wa.gph{
		rm `g'.gph
	}
	
		
// FOUR MAIN OUTCOMES COMBINE 
	graph combine f_rf_bmath.gph f_rf_ppvt.gph f_rf_ol.gph f_rf_brs.gph  , rows(2) ycommon saving(f_rf_all.gph, replace)
	graph export "$output\f_rf_combined_all.emf", replace font("Palatino")
	graph export "$output\f_rf_combined_all.pdf", replace
	foreach g in f_rf_bmath.gph f_rf_ppvt.gph f_rf_ol.gph f_rf_brs.gph{
		rm `g'.gph
	}
	
}
end


* covariates figure - show balance at cutoff on observables
program define f_cov
qui{
	cd "$output"
	use "$data\analysis.dta", clear
	keep if inrange(cdob,-180,180)
	replace cdob = round(cdob,10)
	keep if case_==1
	gen n=1
	bys cdob: egen num=count(n)
	collapse male white black latino asian other frpl num, by(cdob)

	foreach v in male white black latino asian other frpl{
		scatter `v' cdob [w=num], msymbol(Oh none) msize(vsmall) mcolor(black) mfcolor(black) xtitle("Centered DOB") ytitle("`v'") xline(0, lp(dash)) xlabel(-180(60)180) saving(f_cov`v'.gph, replace)
		graph export f_cov`v'.pdf, replace 
	}
	
	graph combine ///	
		f_covmale.gph 	f_covwhite.gph	f_covblack.gph	f_covlatino.gph ///
		f_covasian.gph	f_covother.gph 	f_covfrpl.gph	///
		, xsize(6.5) ysize(6.5) imargin(medsmall) cols(2) title("") xcommon saving(f_rf_combined.gph, replace)
	graph export f_cov_combined.pdf, replace
}
end

* covariates table 
program define t_cov
qui{
	use "$data\analysis.dta", clear
	//keep if inrange(cdob,-150,150)
	keep if case_==1
	g w = .
	
	foreach var of varlist male white black latino asian other frpl {	
		rdrobust `var' cdob, bwselect(IK)
		local bw = e(h_bw)
		replace w = max(0,`bw'-abs(cdob-0))
		reg `var' elig cdob eligxcdob  [pw=w], cluster(cdob)
		est sto ik_`var'	
		forval x=120(30)210 {
			replace w = max(0,`x'-abs(cdob-0))
			reg `var' elig cdob eligxcdob   [pw=w], cluster(cdob)
			est sto cov`x'_`var'	
		}
		sum `var' if cdob>=-30&cdob<30, meanonly
		estadd scalar mu = r(mean)
		local a = r(mean)
		di `a'
	}
	cd "$output\"
	file open  t	using t_cov.tex, replace write
	file write t	"\begin{sidewaystable}[htbp!] \centering" _n "\def\sym#1{\ifmmode^{#1}\else\(^{#1}\)\fi}" _n ///
					"\caption{Covariate balance at birthdate cutoff}" _n "\label{t_cov}" _n ///
					"\begin{tabular*}{1\textwidth}{@{\extracolsep{\fill}}l*{7}{c}}" _n "\midrule" _n ///
					"&(1)&(2)&(3)&(4)&(5)&(6)&(7)\\" _n ///
					"&Male&White&Black&Latino&Asian&Other&Low     \\" _n ///
					"&    &     &      &     &     &race &Income  \\" _n ///
					"\midrule" _n
	file close t	
	esttab ik_*   using t_cov.tex, k(elig) coef(elig "IK bandwidth") s(N, l("N") fmt(%9.0fc) lay(@))   $opts 
	esttab cov120_* using t_cov.tex, k(elig) coef(elig "Bandwidth = 120") s(N, l("N") fmt(%9.0fc) lay(@)) $opts 
	esttab cov150_* using t_cov.tex, k(elig) coef(elig "Bandwidth = 150") s(N, l("N") fmt(%9.0fc) lay(@)) $opts 
	esttab cov180_* using t_cov.tex, k(elig) coef(elig "Bandwidth = 180") s(N, l("N") fmt(%9.0fc) lay(@)) $opts 
	esttab cov210_* using t_cov.tex, k(elig) coef(elig "Bandwidth = 210") s(N mu, l("N" "" "Mean at threshold") fmt(%9.0fc 3) lay(@ @)) $opts 
	
	file open  t 	using t_cov.tex, append write
	file write t 	"\midrule" _n "\end{tabular*}" _n ///
						"\begin{tabular*}{1\textwidth}{p{8.4in}}" _n ///
						"\footnotesize Notes: Heteroskedasticity robust standard errors clustered by application score are in parentheses (* p$<$.10 ** p$<$.05 *** p$<$.01). " ///
					"Each coefficient is the reduced form estimate of the relationship between being eligible for state funded prek based on birthdate and the listed covariate. " ///
					"The coefficients shown are generated by local linear regression using a triangular kernel and specified bandwidth. " ///
					"Also listed is the mean of the covariate for students just before the threshold for qualifying for prekindergarten.  " ///
						"\end{tabular*}" _n "\end{sidewaystable}" _n 
	file close t
	estimates clear

}
end

* RF table - BIG 4 
program define t_rf
qui{
	use "$data\analysis.dta", clear
	//keep if inrange(cdob,-150,150)
	keep if case_==1
	g w = .
	egen prog = group(srprogram)
	//keep if mcas_math10!=.& mcas_ela10!=. // keeping only those with test scores
		
	foreach y of varlist bmath ol brs ppvt { 
		rdrobust `y' cdob, bwselect(IK)
		local bw = e(h_bw)
		replace w = max(0,`bw'-abs(cdob-0))
		reg `y' elig cdob eligxcdob [pw=w], cluster(prog)
		est sto rf_`y'_ik
		reg `y' elig cdob eligxcdob $x [pw=w], cluster(prog)
		est sto rf_`y'_ik_cov
		
	
		forval x=120(30)210 {
			replace w = max(0,`x'-abs(cdob-0))
			reg `y' elig cdob eligxcdob  [pw=w], cluster(prog)
			est sto rf`y'_`x'	
			reg `y' elig cdob eligxcdob $x  [pw=w], cluster(prog)
			est sto rf`y'_`x'_cov		
		}	
	}	
	cd "$output" //"C:\Users\smd13009\Documents\Research_smd\CTE\MA CTE\Output\"
	file open  t	using t_rf.tex, replace write
	file write t	"\begin{sidewaystable}[htbp!] \centering" _n "\def\sym#1{\ifmmode^{#1}\else\(^{#1}\)\fi}" _n ///
					"\caption{Reduced-form estimates of the effect of being just eligible to attend a School Readiness prekindergarten program}" _n "\label{t_rf}" _n ///
					"\begin{tabular*}{1\textwidth}{@{\extracolsep{\fill}}l*{4}{c}}" _n "\midrule" _n ///
					"&(1)&(2)&(3)&(4)\\" _n ///
					"&Broad&Oral    &Basic 	&PPVT	    \\" _n ///
					"&Math &Language&Reading&           \\" _n ///
					"\midrule" _n
	file close t
	esttab rf*_ik using t_rf.tex, k(elig) coeflabels(elig "IK Bandwidth") s(N, l("N") fmt(%9.0fc) lay(@ `""')) $opts 
	//esttab rf*_120 using t_rf.tex, k(elig) coeflabels(elig "Bandwidth = 120") s(N, l("N") fmt(%9.0fc) lay(@ `""')) $opts 
	esttab rf*_150 using t_rf.tex, k(elig) coeflabels(elig "Bandwidth = 150") s(N, l("N") fmt(%9.0fc) lay(@ `""')) $opts 
	esttab rf*_180 using t_rf.tex, k(elig) coeflabels(elig "Bandwidth = 180 ") s(N, l("N") fmt(%9.0fc) lay(@ `""')) $opts 
	esttab rf*_210 using t_rf.tex, k(elig) coeflabels(elig "Bandwidth = 210") s(N, l("N") fmt(%9.0fc) lay(@ `""')) $opts 
	//esttab rf*_75 using t_rf.tex, k(elig) coeflabels(elig "Bandwidth = 15") s(N, l("N") fmt(%9.0fc) lay(@ `""')) $opts 
	
	*esttab rf*_ik_cov using t_rf.tex, k(elig) coeflabels(elig "IK Bandwidth") s(N, l("N") fmt(%9.0fc) lay(@ `""')) $opts 
	//esttab rf*_120 using t_rf.tex, k(elig) coeflabels(elig "Bandwidth = 120") s(N, l("N") fmt(%9.0fc) lay(@ `""')) $opts 
	*esttab rf*_150_cov using t_rf.tex, k(elig) coeflabels(elig "Bandwidth = 150") s(N, l("N") fmt(%9.0fc) lay(@ `""')) $opts 
	*esttab rf*_180_cov using t_rf.tex, k(elig) coeflabels(elig "Bandwidth = 180 ") s(N, l("N") fmt(%9.0fc) lay(@ `""')) $opts 
	*esttab rf*_210_cov using t_rf.tex, k(elig) coeflabels(elig "Bandwidth = 210") s(N, l("N") fmt(%9.0fc) lay(@ `""')) $opts 

	*esttab rf*_12_x using t_rf.tex, k(offer) coeflabels(offer "Bandwidth = 12, controls") s(mu N, l("$\mu$" "N") fmt(3 %9.0fc) lay(@ @ `""')) $opts 
	
	file open  t 	using t_rf.tex, append write
	file write t 	"\midrule" _n "\end{tabular*}" _n ///
						"\begin{tabular*}{1\textwidth}{p{6.3in}}" _n ///
						"\footnotesize Notes: Heteroskedasticity robust standard errors clustered by date of birth are in parentheses (* p$<$.10 ** p$<$.05 *** p$<$.01). " ///
						"The coefficients shown are generated using OLS with the stated bandwidth and a triangular kernel. " ///		
						"\end{tabular*}" _n "\end{table}" _n 
	file close t
	estimates clear
}
end

* RF table - MATH 
program define t_rf_math
qui{
	use "$data\analysis.dta", clear
	//keep if inrange(cdob,-150,150)
	keep if case_==1
	g w = .
	//keep if mcas_math10!=.& mcas_ela10!=. // keeping only those with test scores
		
	foreach y of varlist mathz bmath mathcalc ap calc mf { 
		rdrobust `y' cdob, bwselect(IK)
		local bw = e(h_bw)
		replace w = max(0,`bw'-abs(cdob-0))
		reg `y' elig cdob eligxcdob [pw=w], cluster(cdob)
		est sto rf_`y'_ik
	
		forval x=120(30)210 {
			replace w = max(0,`x'-abs(cdob-0))
			reg `y' elig cdob eligxcdob  [pw=w], cluster(cdob)
			est sto rf`y'_`x'		
		}	
	}	
	cd "$output" //"C:\Users\smd13009\Documents\Research_smd\CTE\MA CTE\Output\"
	file open  t	using t_rf_math.tex, replace write
	file write t	"\begin{sidewaystable}[htbp!] \centering" _n "\def\sym#1{\ifmmode^{#1}\else\(^{#1}\)\fi}" _n ///
					"\caption{Reduced-form estimates of the effect of an offer of admission on high-school graduation probability}" _n "\label{t_rf_math}" _n ///
					"\begin{tabular*}{1\textwidth}{@{\extracolsep{\fill}}l*{6}{c}}" _n "\midrule" _n ///
					"&(1)&(2)&(3)&(4)&(5)&(6)\\" _n ///
					"&Math &Broad&Math &Applied	&Calculations&Math	    \\" _n ///
					"&	   &Math &Calc.&Problems&            &Functions \\" _n ///
					"\midrule" _n
	file close t
	esttab rf*_ik using t_rf_math.tex, k(elig) coeflabels(elig "IK Bandwidth") s(N, l("N") fmt(%9.0fc) lay(@ `""')) $opts 
	//esttab rf*_120 using t_rf.tex, k(elig) coeflabels(elig "Bandwidth = 120") s(N, l("N") fmt(%9.0fc) lay(@ `""')) $opts 
	esttab rf*_150 using t_rf_math.tex, k(elig) coeflabels(elig "Bandwidth = 150") s(N, l("N") fmt(%9.0fc) lay(@ `""')) $opts 
	esttab rf*_180 using t_rf_math.tex, k(elig) coeflabels(elig "Bandwidth = 180 ") s(N, l("N") fmt(%9.0fc) lay(@ `""')) $opts 
	esttab rf*_210 using t_rf_math.tex, k(elig) coeflabels(elig "Bandwidth = 210") s(N, l("N") fmt(%9.0fc) lay(@ `""')) $opts 
	//esttab rf*_75 using t_rf.tex, k(elig) coeflabels(elig "Bandwidth = 15") s(N, l("N") fmt(%9.0fc) lay(@ `""')) $opts 

	*esttab rf*_12_x using t_rf.tex, k(offer) coeflabels(offer "Bandwidth = 12, controls") s(mu N, l("$\mu$" "N") fmt(3 %9.0fc) lay(@ @ `""')) $opts 
	
	file open  t 	using t_rf_math.tex, append write
	file write t 	"\midrule" _n "\end{tabular*}" _n ///
						"\begin{tabular*}{1\textwidth}{p{6.3in}}" _n ///
						"\footnotesize Notes: Heteroskedasticity robust standard errors clustered by date of birth are in parentheses (* p$<$.10 ** p$<$.05 *** p$<$.01). " ///
						"The coefficients shown are generated using OLS with the stated bandwidth and a triangular kernel. " ///		
						"\end{tabular*}" _n "\end{table}" _n 
	file close t
	estimates clear
}
end

* RF table - Literacty 
program define t_rf_lit
qui{
	use "$data\analysis.dta", clear
	//keep if inrange(cdob,-150,150)
	keep if case_==1
	g w = .
	//keep if mcas_math10!=.& mcas_ela10!=. // keeping only those with test scores
		
	foreach y of varlist ppvt oc brs lwi wa { 
		rdrobust `y' cdob, bwselect(IK)
		local bw = e(h_bw)
		replace w = max(0,`bw'-abs(cdob-0))
		reg `y' elig cdob eligxcdob [pw=w], cluster(cdob)
		est sto rf_`y'_ik
	
		forval x=120(30)210 {
			replace w = max(0,`x'-abs(cdob-0))
			reg `y' elig cdob eligxcdob  [pw=w], cluster(cdob)
			est sto rf`y'_`x'		
		}	
	}	
	cd "$output" //"C:\Users\smd13009\Documents\Research_smd\CTE\MA CTE\Output\"
	file open  t	using t_rf_lit.tex, replace write
	file write t	"\begin{table}[htbp!] \centering" _n "\def\sym#1{\ifmmode^{#1}\else\(^{#1}\)\fi}" _n ///
					"\caption{Reduced-form estimates of the effect of an offer of admission on high-school graduation probability}" _n "\label{t_rf_lit}" _n ///
					"\begin{tabular*}{1\textwidth}{@{\extracolsep{\fill}}l*{5}{c}}" _n "\midrule" _n ///
					"&(1)&(2)&(3)&(4)&(5)\\" _n ///
					"&PPVT &Oral &Basic  &Letter &Word	 \\" _n ///
					"&	   &Comp.&Reading&Word ID&Attack \\" _n ///
					"\midrule" _n
	file close t
	esttab rf*_ik using t_rf_lit.tex, k(elig) coeflabels(elig "IK Bandwidth") s(N, l("N") fmt(%9.0fc) lay(@ `""')) $opts 
	//esttab rf*_120 using t_rf.tex, k(elig) coeflabels(elig "Bandwidth = 120") s(N, l("N") fmt(%9.0fc) lay(@ `""')) $opts 
	esttab rf*_150 using t_rf_lit.tex, k(elig) coeflabels(elig "Bandwidth = 150") s(N, l("N") fmt(%9.0fc) lay(@ `""')) $opts 
	esttab rf*_180 using t_rf_lit.tex, k(elig) coeflabels(elig "Bandwidth = 180 ") s(N, l("N") fmt(%9.0fc) lay(@ `""')) $opts 
	esttab rf*_210 using t_rf_lit.tex, k(elig) coeflabels(elig "Bandwidth = 210") s(N, l("N") fmt(%9.0fc) lay(@ `""')) $opts 
	//esttab rf*_75 using t_rf.tex, k(elig) coeflabels(elig "Bandwidth = 15") s(N, l("N") fmt(%9.0fc) lay(@ `""')) $opts 

	*esttab rf*_12_x using t_rf.tex, k(offer) coeflabels(offer "Bandwidth = 12, controls") s(mu N, l("$\mu$" "N") fmt(3 %9.0fc) lay(@ @ `""')) $opts 
	
	file open  t 	using t_rf_lit.tex, append write
	file write t 	"\midrule" _n "\end{tabular*}" _n ///
						"\begin{tabular*}{1\textwidth}{p{6.3in}}" _n ///
						"\footnotesize Notes: Heteroskedasticity robust standard errors clustered by date of birth are in parentheses (* p$<$.10 ** p$<$.05 *** p$<$.01). " ///
						"The coefficients shown are generated using OLS with the stated bandwidth and a triangular kernel. " ///		
						"\end{tabular*}" _n "\end{table}" _n 
	file close t
	estimates clear
}
end

program define t_iv
qui{
* IV table 
use "$analysis/all_schools_rdd_short.dta", clear
	keep if inrange(cohort,2007,2009)
	//drop if sch3
	g passboth = passmath&passela
	replace score = score-1 if sch3&inrange(cohort,2007,2010)
	//keep if mcas_math10!=.& mcas_ela10!=. // keeping only those with test scores
	g w = .
	
	foreach y of varlist grad4 enroll10 any_cert mcas_math10 mcas_ela10{
		rdrobust `y' score, bwselect(IK)
		local bw = e(h_bw)
		replace w = max(0,`bw'-abs(score-0))
		ivregress 2sls `y' (enroll = offer) score scoreXoffer sch1X* sch2X* sch3X* [pw=w], cluster(score)
		est sto iv_`y'_ik	
		forval x=6(3)15 {
			replace w = max(0,`x'-abs(score-0))
			ivregress 2sls `y' (enroll = offer) score scoreXoffer sch1X* sch2X* sch3X* [pw=w], cluster(score)
			est sto iv`y'_`x'		
			ivregress 2sls `y' (enroll = offer) score scoreXoffer $x sch1X* sch2X* sch3X* [pw=w], cluster(score)
			est sto iv`y'_`x'_x			

		}	
	}	
	
	cd "$output"
	file open  t	using t_iv.tex, replace write
	file write t	"\begin{table}[htbp!] \centering" _n "\def\sym#1{\ifmmode^{#1}\else\(^{#1}\)\fi}" _n ///
					"\caption{Instrumental variables estimates of the effect of attending an RVTS on student outcomes}" _n "\label{t_iv}" _n ///
					"\begin{tabular*}{1\textwidth}{@{\extracolsep{\fill}}l*{5}{c}}" _n "\midrule" _n ///
					"&(1)&(2)&(3)&(4)&(5)\\" _n ///
					"&Graduated   &Enrolled& Earned      &Math & ELA \\" _n ///
					"&		      &grade 10& certificate &score & score  \\" _n ///
					"\midrule" _n
	file close t
	
	esttab iv*_ik using t_iv.tex, k(enroll) coeflabels(enroll "IK Bandwidth") s(N, l("N") fmt(%9.0fc) lay(@ `""')) $opts 
	esttab iv*_6 using t_iv.tex, k(enroll) coeflabels(enroll "Bandwidth = 6") s(N, l("N") fmt(%9.0fc) lay(@ `""')) $opts 
	esttab iv*_9 using t_iv.tex, k(enroll) coeflabels(enroll "Bandwidth = 9") s(N, l("N") fmt(%9.0fc) lay(@ `""')) $opts 
	esttab iv*_12 using t_iv.tex, k(enroll) coeflabels(enroll "Bandwidth = 12") s(N, l("N") fmt(%9.0fc) lay(@ `""')) $opts 
	esttab iv*_15 using t_iv.tex, k(enroll) coeflabels(enroll "Bandwidth = 15") s(N, l("N") fmt(%9.0fc)  lay(@ `""')) $opts 	
	esttab iv*_12_x using t_iv.tex, k(enroll) coeflabels(enroll "Bandwidth = 12, controls") s(N, l("N") fmt(%9.0fc) lay(@)) $opts 
	
	file open  t 	using t_iv.tex, append write
	file write t 	"\midrule" _n "\end{tabular*}" _n ///
						"\begin{tabular*}{1\textwidth}{p{6.3in}}" _n ///
						"\footnotesize Notes: Heteroskedasticity robust standard errors clustered by application score are in parentheses (* p$<$.10 ** p$<$.05 *** p$<$.01). " ///
					"Instrumental variables estimates show the impact of attending an oversubscribed RVTS on on-time graduation probability and the probability of earning an industry-recognized" ///
					"certificate various measures of high school freshman math course enrollment, where attendance is instrumented by an offer of admission. " ///
					"The coefficients shown are generated by local linear regression using a triangular kernel of the listed bandwidth, including cohort-by-school fixed effects. " ///		
					"The sample consists of those members of the 2007 through 2009 cohorts who are present in the data in 8th grade. " ///	
					"\end{tabular*}" _n "\end{table}" _n 
	file close t
	estimates clear
}
end

* Robustness to Bandwidth and Linearity Table
program define t_rfnl
qui{
	use "$data\analysis.dta", clear
	keep if inrange(cdob,-365,365)
	keep if case_==1
	g w = .
	egen prog = group(srprogram)
	//keep if mcas_math10!=.& mcas_ela10!=. // keeping only those with test scores
		
	forvalues p=2/5 {
		gen cdob`p'= cdob^`p'
		gen cdob`p'xelig = cdob`p'*elig
		gen when`p'=when^`p'
	}
		
	g wik=.
	forvalues bw= 120(30)210 {
		g w`bw' = max(0,`bw'-abs(cdob-0))
	}
	g wfull= max(0,365-abs(cdob-0))
		
	foreach y of varlist bmath ol brs ppvt { 
		rdrobust `y' cdob, bwselect(IK)
		local bw = e(h_bw)
		replace wik = max(0,`bw'-abs(cdob-0))
			reg `y' elig cdob eligxcdob when when2 [pw=wik], cluster(prog)
			est sto lin_`y'ik
			reg `y' elig cdob cdob2 eligxcdob cdob2xelig when when2  [pw=wik], cluster(prog)
			est sto quad_`y'ik
		
		forvalues bw= 120(30)210 {
		reg `y' elig cdob eligxcdob when when2  [pw=w`bw'], cluster(cdob)
		est sto lin_`y'`bw'
		reg `y' elig cdob cdob2 eligxcdob cdob2xelig when when2  [pw=w`bw'], cluster(prog)
		est sto quad_`y'`bw'	
		}
		
		* full sample with fully flexible polynomial
		reg `y' elig cdob cdob2 cdob3 cdob4 cdob5 eligxcdob cdob2xelig cdob3xelig cdob4xelig cdob5xelig when when2  [pw=wfull], cluster(cdob)
			est sto poly_`y'full
	}	
	

		
	cd "$output"
	file open  t	using t_rfnl.tex, replace write
	file write t	"\begin{sidewaystable}[htbp!] \centering" _n "\def\sym#1{\ifmmode^{#1}\else\(^{#1}\)\fi}" _n ///
					"\caption{Testing functional form assumptions and implications for impact estimates}" _n "\label{t_rfnl}" _n ///
					"\begin{tabular*}{1\textwidth}{@{\extracolsep{\fill}}l*{11}{c}}" _n "\midrule" _n ///
					"&(1)&(2)&(3)&(4)\\" _n ///
					"&Broad&Oral    &Basic 	&PPVT	    \\" _n ///
					"&Math &Language&Reading&           \\" _n ///
					"\midrule" _n
	file close t
	esttab lin*ik using t_rfnl.tex, k(elig) coeflabels(elig "Linear, BW=IK") s(N, l("N") fmt(%9.0fc) lay(@ `""')) $opts 
	esttab quad*ik using t_rfnl.tex, k(elig) coeflabels(elig "Up to quadratic, BW=IK") s(N, l("N") fmt(%9.0fc) lay(@ `""')) $opts 
	esttab poly_*full using t_rfnl.tex, k(elig) coeflabels(elig "Up to quintic, BW=365") s(N, l("N") fmt(%9.0fc) lay(@ `""')) $opts
	*esttab lin*120 using t_rfnl.tex, k(elig) coeflabels(elig "Linear, BW=120") s(N, l("N") fmt(%9.0fc) lay(@ `""')) $opts 
	*esttab quad*120 using t_rfnl.tex, k(elig) coeflabels(elig "Up to quadratic, BW=120") s(N, l("N") fmt(%9.0fc) lay(@ `""')) $opts 
	//esttab lin*150 using t_rfnl.tex, k(elig) coeflabels(elig "Linear, BW=150") s(N, l("N") fmt(%9.0fc) lay(@ `""')) $opts 
	//esttab quad*150 using t_rfnl.tex, k(elig) coeflabels(elig "Up to quadratic, BW=150") s(N, l("N") fmt(%9.0fc) lay(@ `""')) $opts 
	esttab lin*180 using t_rfnl.tex, k(elig) coeflabels(elig "Linear, BW=180") s(N, l("N") fmt(%9.0fc) lay(@ `""')) $opts 
	esttab quad*180 using t_rfnl.tex, k(elig) coeflabels(elig "Up to quadratic, BW=180") s(N, l("N") fmt(%9.0fc) lay(@ `""')) $opts 
	esttab lin*210 using t_rfnl.tex, k(elig) coeflabels(elig "Linear, BW=210") s(N, l("N") fmt(%9.0fc) lay(@ `""')) $opts 
	esttab quad*210 using t_rfnl.tex, k(elig) coeflabels(elig "Up to quadratic, BW=210") s(N, l("N") fmt(%9.0fc) lay(@ `""')) $opts
	
	
	file open  t 	using t_rfnl.tex, append write
	file write t 	"\midrule" _n "\end{tabular*}" _n ///
						"\begin{tabular*}{1\textwidth}{p{8.4in}}" _n ///
						"\footnotesize Notes: Heteroskedasticity robust standard errors clustered by birthdate are in parentheses (* p$<$.10 ** p$<$.05 *** p$<$.01). " ///
						"The reduced form estimates reported here were generated using OLS with an indicator for whether a student was eligible for prekindergarten based on their birthdate. " ///
						"Estimates are reported across multiple bandwidths with both quadratic and linear specifications of the forcing variable included at each bandwidth." ///
						" All models exclude individual-level covariates, but include linear and quadratic terms to acount for differences in outcomes that might otherwise be attriubuted to when a student was assessed. " ///
						"\end{tabular*}" _n "\end{sidewaystable}" _n 
	file close t
	estimates clear

}
end

* Model Choice Sensitivity
* For 4-22-16 presentation  
program define t_spec
qui{
	use "$data\analysis.dta", clear
	//keep if inrange(cdob,-150,150)
	keep if case_==1
	g w = .
	egen prog = group(srprogram)
	//keep if mcas_math10!=.& mcas_ela10!=. // keeping only those with test scores
		
	foreach y of varlist bmath ol brs ppvt { 
		rdrobust `y' cdob, bwselect(IK)
		local bw = e(h_bw)
		replace w = max(0,`bw'-abs(cdob-0))
		reg `y' elig cdob eligxcdob [pw=w], cluster(cdob)
		est sto rf_`y'_ik
		reg `y' elig cdob eligxcdob $x [pw=w], cluster(cdob)
		est sto rf_`y'_ik_cov
		reg `y' elig cdob eligxcdob $x [pw=w], cluster(prog)
		est sto rf_`y'_ik_cl
		reg `y' elig cdob eligxcdob $x i.prog [pw=w], cluster(prog)
		est sto rf_`y'_ik_fe
	
		forval x=120(30)210 {
			replace w = max(0,`x'-abs(cdob-0))
			reg `y' elig cdob eligxcdob  [pw=w], cluster(cdob)
			est sto rf`y'_`x'	
			reg `y' elig cdob eligxcdob $x  [pw=w], cluster(cdob)
			est sto rf`y'_`x'_cov
			reg `y' elig cdob eligxcdob $x  [pw=w], cluster(prog)
			est sto rf`y'_`x'_cl
			reg `y' elig cdob eligxcdob $x i.prog  [pw=w], cluster(prog)
			est sto rf`y'_`x'_fe
		}	
	}	
	cd "$output" //"C:\Users\smd13009\Documents\Research_smd\CTE\MA CTE\Output\"
	file open  t	using t_rf_spec.tex, replace write
	file write t	"\begin{table}[htbp!] \centering" _n "\def\sym#1{\ifmmode^{#1}\else\(^{#1}\)\fi}" _n ///
					"\caption{Estimates of the effect of School Readiness prekindergarten program on all outcomes using different specifications with optimal bandwidth}" _n "\label{t_rf_spec}" _n ///
					"\begin{tabular*}{1\textwidth}{@{\extracolsep{\fill}}l*{4}{c}}" _n "\midrule" _n ///
					"&(1)&(2)&(3)&(4)\\" _n ///
					"&Broad&Oral    &Basic 	&PPVT	    \\" _n ///
					"&Math &Language&Reading&           \\" _n ///
					"\midrule" _n
	file close t
	esttab rf*_ik using t_rf_spec.tex, k(elig) coeflabels(elig "Baseline Model") s(N, l("N") fmt(%9.0fc) lay(@ `""')) $opts 
	esttab rf*_ik_cov using t_rf_spec.tex, k(elig) coeflabels(elig "Adding Covariates") s(N, l("N") fmt(%9.0fc) lay(@ `""')) $opts 
	esttab rf*_ik_cl using t_rf_spec.tex, k(elig) coeflabels(elig "Cluster SE at School") s(N, l("N") fmt(%9.0fc) lay(@ `""')) $opts 
	esttab rf*_ik_fe using t_rf_spec.tex, k(elig) coeflabels(elig "Add FE for School") s(N, l("N") fmt(%9.0fc) lay(@ `""')) $opts 
		
	file open  t 	using t_rf_spec.tex, append write
	file write t 	"\midrule" _n "\end{tabular*}" _n ///
						"\begin{tabular*}{1\textwidth}{p{6.3in}}" _n ///
						"\footnotesize Notes: Heteroskedasticity robust standard errors are in parentheses (* p$<$.10 ** p$<$.05 *** p$<$.01). " ///
						"The coefficients shown are generated using OLS with the IK bandwidth and a triangular kernel. Row one estimates are the baseline specification with no covariates, and standard errors clustered by date of birth. " ///		
						"Row two estimates adds covariates, and with standard errors still clustered by date of birth." ///
						"Row three estimates includes covariates, but clusters standard errors at the school level. " ///
						"And row four estimates includes covariates and fixed effects for school, while also clustering standard errors at the school level. " ///
						"\end{tabular*}" _n "\end{table}" _n 
	file close t
	estimates clear
}
end

* TEST ROBUSTNESS OF RESULTS BASED ON TIMING OF ASSESSMENT 
program define t_time
qui{
	use "$data\analysis.dta", clear
	//keep if inrange(cdob,-150,150)
	keep if case_==1
	g w = .
	egen prog = group(srprogram)
	
	gen testdate=date(wj_date_of_testing,"MDY") // date of testing used to stratify sample to see pattern of point estimates across the assessment window.
	
	
	//keep if mcas_math10!=.& mcas_ela10!=. // keeping only those with test scores
		
	foreach y of varlist bmath ol brs ppvt { 
		rdrobust `y' cdob, bwselect(IK)
		local bw = e(h_bw)
		replace w = max(0,`bw'-abs(cdob-0))
		reg `y' elig cdob eligxcdob [pw=w], cluster(cdob)
		est sto rf_`y'_ik
		reg `y' elig cdob eligxcdob $x [pw=w], cluster(cdob)
		est sto rf_`y'_ik_cov
		reg `y' elig cdob eligxcdob $x [pw=w], cluster(prog)
		est sto rf_`y'_ik_cl
		reg `y' elig cdob eligxcdob $x i.prog [pw=w], cluster(prog)
		est sto rf_`y'_ik_fe
	
		forval x=120(30)210 {
			replace w = max(0,`x'-abs(cdob-0))
			reg `y' elig cdob eligxcdob  [pw=w], cluster(cdob)
			est sto rf`y'_`x'	
			reg `y' elig cdob eligxcdob $x  [pw=w], cluster(cdob)
			est sto rf`y'_`x'_cov
			reg `y' elig cdob eligxcdob $x  [pw=w], cluster(prog)
			est sto rf`y'_`x'_cl
			reg `y' elig cdob eligxcdob $x i.prog  [pw=w], cluster(prog)
			est sto rf`y'_`x'_fe
		}	
	}	
	cd "$output" //"C:\Users\smd13009\Documents\Research_smd\CTE\MA CTE\Output\"
	file open  t	using t_rf_time.tex, replace write
	file write t	"\begin{table}[htbp!] \centering" _n "\def\sym#1{\ifmmode^{#1}\else\(^{#1}\)\fi}" _n ///
					"\caption{Estimates of the effect of School Readiness prekindergarten program on all outcomes using different specifications with optimal bandwidth}" _n "\label{t_rf_spec}" _n ///
					"\begin{tabular*}{1\textwidth}{@{\extracolsep{\fill}}l*{4}{c}}" _n "\midrule" _n ///
					"&(1)&(2)&(3)&(4)\\" _n ///
					"&Broad&Oral    &Basic 	&PPVT	    \\" _n ///
					"&Math &Language&Reading&           \\" _n ///
					"\midrule" _n
	file close t
	esttab rf*_ik using t_rf_time.tex, k(elig) coeflabels(elig "Baseline Model") s(N, l("N") fmt(%9.0fc) lay(@ `""')) $opts 
	esttab rf*_ik_cov using t_rf_time.tex, k(elig) coeflabels(elig "Adding Covariates") s(N, l("N") fmt(%9.0fc) lay(@ `""')) $opts 
	esttab rf*_ik_cl using t_rf_time.tex, k(elig) coeflabels(elig "Cluster SE at School") s(N, l("N") fmt(%9.0fc) lay(@ `""')) $opts 
	esttab rf*_ik_fe using t_rf_time.tex, k(elig) coeflabels(elig "Add FE for School") s(N, l("N") fmt(%9.0fc) lay(@ `""')) $opts 
		
	file open  t 	using t_rf_time.tex, append write
	file write t 	"\midrule" _n "\end{tabular*}" _n ///
						"\begin{tabular*}{1\textwidth}{p{6.3in}}" _n ///
						"\footnotesize Notes: Heteroskedasticity robust standard errors are in parentheses (* p$<$.10 ** p$<$.05 *** p$<$.01). " ///
						"The coefficients shown are generated using OLS with the IK bandwidth and a triangular kernel. Row one estimates are the baseline specification with no covariates, and standard errors clustered by date of birth. " ///		
						"Row two estimates adds covariates, and with standard errors still clustered by date of birth." ///
						"Row three estimates includes covariates, but clusters standard errors at the school level. " ///
						"And row four estimates includes covariates and fixed effects for school, while also clustering standard errors at the school level. " ///
						"\end{tabular*}" _n "\end{table}" _n 
	file close t
	estimates clear
}
end

// Heterogeneity By Race and FRPL Status

* Race/Ethnicity
program define t_rf_het
qui{
	use "$data\analysis.dta", clear
	//keep if inrange(cdob,-150,150)
	g w = .
	g eligxhisp = elig * hispanic
	g eligxcdobxhisp = elig * cdob * hispanic
	g eligxblack = elig * black
	g eligxcdobxblack = elig * cdob * black
	egen prog = group(srprogram)
	//keep if mcas_math10!=.& mcas_ela10!=. // keeping only those with test scores
		
	foreach y of varlist bmath ol brs ppvt { 
		rdrobust `y' cdob  
		local bw = e(h_l)
		replace w = max(0,`bw'-abs(cdob-0))
		reg `y' elig eligxhisp eligxblack eligxcdobxhisp eligxcdobxblack cdob eligxcdob [pw=w], cluster(prog)
		est sto rf_`y'_ik
			*black
			lincom	elig+eligxblack
			estadd scalar best = r(estimate)
			estadd scalar bse = r(se)
			*latinx
			lincom	elig+eligxhisp 
			estadd scalar lest = r(estimate)
			estadd scalar lse = r(se)
			
		/*reg `y' elig eligxhisp eligxblack eligxcdobxhisp eligxcdobxblack cdob eligxcdob $x [pw=w], cluster(prog)
		est sto rf_`y'_ik_cov
			*black
			lincom	elig+eligxblack
			estadd scalar best = r(estimate)
			estadd scalar bse = r(se)
			*latinx
			lincom	elig+eligxhisp 
			estadd scalar lest = r(estimate)
			estadd scalar lse = r(se)
	*/
		forval x=120(30)210 {
			replace w = max(0,`x'-abs(cdob-0))
			reg `y' elig eligxhisp eligxblack eligxcdobxhisp eligxcdobxblack cdob eligxcdob  [pw=w], cluster(prog)
			est sto rf`y'_`x'	
				*black
				lincom	elig+eligxblack
				estadd scalar best = r(estimate)
				estadd scalar bse = r(se)
				*latinx
				lincom	elig+eligxhisp 
				estadd scalar lest = r(estimate)
				estadd scalar lse = r(se)
			
			/*
			reg `y' elig eligxhisp eligxblack eligxcdobxhisp eligxcdobxblack cdob eligxcdob $x  [pw=w], cluster(prog)
			est sto rf`y'_`x'_cov		
				*black
				lincom	elig+eligxblack
				estadd scalar best = r(estimate)
				estadd scalar bse = r(se)
				*latinx
				lincom	elig+eligxhisp 
				estadd scalar lest = r(estimate)
				estadd scalar lse = r(se)
			*/
		}	
	}	
	cd "$output" //"C:\Users\smd13009\Documents\Research_smd\CTE\MA CTE\Output\"
	file open  t	using t_rf_het.tex, replace write
	file write t	"\begin{table}[htbp!] \centering" _n "\def\sym#1{\ifmmode^{#1}\else\(^{#1}\)\fi}" _n ///
					"\caption{Reduced-form estimates of the heterogeneous effects of being just eligible to attend a School Readiness prekindergarten program for Latino and Non-Latino Children}" _n "\label{t_rf}" _n ///
					"\begin{tabular*}{1\textwidth}{@{\extracolsep{\fill}}l*{4}{c}}" _n "\midrule" _n ///
					"&(1)&(2)&(3)&(4)\\" _n ///
					"&Broad&Oral    &Basic 	&PPVT	    \\" _n ///
					"&Math &Language&Reading&           \\" _n ///
					"\midrule" _n
	file close t
	
	esttab rf*_ik using t_rf_het.tex, k(elig) coeflabels(elig "Non-Latino, IK") s(best bse lest lse N, l("Black, IK" " " "Latinx, IK" " " "N") fmt(2 %9.3f "" 2 %9.3f "" %9.0fc) lay(@ (@)@ (@) `""' @)) $opts 
	//esttab rvts_ols* using t_ols_all.tex, k(rvts9) coeflabels(rvts9 "Non-Disabled") s(pse psse N, l("HID" " " "N") fmt(2 %9.3f "" %9.0fc) lay(@ (@) "" @)) $opts
	esttab rf*_150 using t_rf_het.tex, k(elig) coeflabels(elig "Non-Latino, 150") s(best bse lest lse N, l("Black, 150" " " "Latinx, 150" " " "N") fmt(2 %9.3f "" 2 %9.3f "" %9.0fc) lay(@ (@)@ (@) `""' @)) $opts 
	esttab rf*_180 using t_rf_het.tex, k(elig) coeflabels(elig "Non-Latino, 180") s(best bse lest lse N, l("Black, 180" " " "Latinx, 180" " " "N") fmt(2 %9.3f "" 2 %9.3f "" %9.0fc) lay(@ (@)@ (@) `""' @)) $opts
	esttab rf*_210 using t_rf_het.tex, k(elig) coeflabels(elig "Non-Latino, 210") s(best bse lest lse N, l("Black, 210" " " "Latinx, 210" " " "N") fmt(2 %9.3f "" 2 %9.3f "" %9.0fc) lay(@ (@)@ (@) `""' @)) $opts 
	//esttab rf*_75 using t_rf.tex, k(elig) coeflabels(elig "Bandwidth = 15") s(N, l("N") fmt(%9.0fc) lay(@ `""')) $opts 
	
	//original
	/*
	esttab rf*_ik using t_rf_het1.tex, k(elig eligxhisp eligxblack) coeflabels(elig "Non-Latino, IK" eligxhisp "Latino Diff., IK" eligxblack "Black Diff., IK") s(N, l("N") fmt(%9.0fc) lay(@ `""')) $opts 
	//esttab rvts_ols* using t_ols_all.tex, k(rvts9) coeflabels(rvts9 "Non-Disabled") s(pse psse N, l("HID" " " "N") fmt(2 %9.3f "" %9.0fc) lay(@ (@) "" @)) $opts
	esttab rf*_150 using t_rf_het1.tex, k(elig eligxhisp eligxblack) coeflabels(elig "Non-Latino, 150" eligxhisp "Latino Diff., 150" eligxblack "Black Diff., 150") s(N, l("N") fmt(%9.0fc) lay(@ `""')) $opts 
	esttab rf*_180 using t_rf_het1.tex, k(elig eligxhisp eligxblack) coeflabels(elig "Non-Latino, 180" eligxhisp "Latino Diff., 180" eligxblack "Black Diff., 180") s(N, l("N") fmt(%9.0fc) lay(@ `""')) $opts 
	esttab rf*_210 using t_rf_het1.tex, k(elig eligxhisp eligxblack) coeflabels(elig "Non-Latino, 210" eligxhisp "Latino Diff., 210" eligxblack "Black Diff., 210") s(N, l("N") fmt(%9.0fc) lay(@ `""')) $opts 
	//esttab rf*_75 using t_rf.tex, k(elig) coeflabels(elig "Bandwidth = 15") s(N, l("N") fmt(%9.0fc) lay(@ `""')) $opts 
	*/

	
	file open  t 	using t_rf_het.tex, append write
	file write t 	"\midrule" _n "\end{tabular*}" _n ///
						"\begin{tabular*}{1\textwidth}{p{6.3in}}" _n ///
						"\footnotesize Notes: Heteroskedasticity robust standard errors clustered by date of birth are in parentheses (* p$<$.10 ** p$<$.05 *** p$<$.01). " ///
						"The coefficients shown are generated using OLS with the stated bandwidth and a triangular kernel. " ///		
						"\end{tabular*}" _n "\end{table}" _n 
	file close t
	estimates clear
}
end

* FRPL
program define t_rf_frpl
qui{
	use "$data\analysis.dta", clear
	//keep if inrange(cdob,-150,150)
	g w = .
	g eligxfrpl = elig * frpl
	g eligxcdobxfrpl = elig * cdob * frpl
	egen prog = group(srprogram)
	//keep if mcas_math10!=.& mcas_ela10!=. // keeping only those with test scores
		
	foreach y of varlist bmath ol brs ppvt { 
		rdrobust `y' cdob 
		local bw = e(h_l)
		replace w = max(0,`bw'-abs(cdob-0))
		reg `y' elig eligxfrpl eligxcdobxfrpl cdob eligxcdob [pw=w], cluster(prog)
		est sto rf_`y'_ik
				lincom	elig+eligxfrpl  
				estadd scalar lse = r(estimate)
				estadd scalar lsse = r(se)
		
		/*reg `y' elig eligxfrpl eligxcdobxfrpl cdob eligxcdob $x [pw=w], cluster(prog)
		est sto rf_`y'_ik_cov
				lincom	elig+eligxfrpl   
				estadd scalar lse = r(estimate)
				estadd scalar lsse = r(se)
	*/
		forval x=120(30)210 {
			replace w = max(0,`x'-abs(cdob-0))
			reg `y' elig eligxfrpl eligxcdobxfrpl cdob eligxcdob  [pw=w], cluster(prog)
			est sto rf`y'_`x'	
				lincom	elig+eligxfrpl   
				estadd scalar lse = r(estimate)
				estadd scalar lsse = r(se)
				
			/*reg `y' elig eligxfrpl eligxcdobxfrpl cdob eligxcdob $x  [pw=w], cluster(prog)
			est sto rf`y'_`x'_cov		
				lincom	elig+eligxfrpl   
				estadd scalar lse = r(estimate)
				estadd scalar lsse = r(se)
			*/
		}	
	}	
	cd "$output" //"C:\Users\smd13009\Documents\Research_smd\CTE\MA CTE\Output\"
	file open  t	using t_rf_frpl.tex, replace write
	file write t	"\begin{table}[htbp!] \centering" _n "\def\sym#1{\ifmmode^{#1}\else\(^{#1}\)\fi}" _n ///
					"\caption{Reduced-form estimates of the heterogeneous effects of being just eligible to attend a School Readiness prekindergarten program for Lower-income Children}" _n "\label{t_rf}" _n ///
					"\begin{tabular*}{1\textwidth}{@{\extracolsep{\fill}}l*{4}{c}}" _n "\midrule" _n ///
					"&(1)&(2)&(3)&(4)\\" _n ///
					"&Broad&Oral    &Basic 	&PPVT	    \\" _n ///
					"&Math &Language&Reading&           \\" _n ///
					"\midrule" _n
	file close t
	esttab rf*_ik  using t_rf_frpl.tex, k(elig) coeflabels(elig "Not FRPL, IK" )  s(lse lsse N, l("FRPL Eligible, IK"  " "  "N") fmt(2 %9.3f "" %9.0fc) lay(@ (@) `""' @)) $opts
	esttab rf*_150 using t_rf_frpl.tex, k(elig) coeflabels(elig "Not FRPL, 150" ) s(lse lsse N, l("FRPL Eligible, 150" " "  "N") fmt(2 %9.3f "" %9.0fc) lay(@ (@) `""' @)) $opts
	esttab rf*_180 using t_rf_frpl.tex, k(elig) coeflabels(elig "Not FRPL, 180" ) s(lse lsse N, l("FRPL Eligible, 180" " "  "N") fmt(2 %9.3f "" %9.0fc) lay(@ (@) `""' @)) $opts
	esttab rf*_210 using t_rf_frpl.tex, k(elig) coeflabels(elig "Not FRPL, 210" ) s(lse lsse N, l("FRPL Eligible, 210" " "  "N") fmt(2 %9.3f "" %9.0fc) lay(@ (@) `""' @)) $opts
 
	file open  t 	using t_rf_frpl.tex, append write
	file write t 	"\midrule" _n "\end{tabular*}" _n ///
						"\begin{tabular*}{1\textwidth}{p{6.3in}}" _n ///
						"\footnotesize Notes: Heteroskedasticity robust standard errors clustered by date of birth are in parentheses (* p$<$.10 ** p$<$.05 *** p$<$.01). " ///
						"The coefficients shown are generated using OLS with the stated bandwidth and a triangular kernel. " ///		
						"\end{tabular*}" _n "\end{table}" _n 
	file close t
	estimates clear
}
end

* Point Estimates Just for Latinx Differential Effects
program define t_rf_latino
qui{
	use "$data\analysis.dta", clear
	//keep if inrange(cdob,-150,150)
	keep if hispanic // just students identified as Latinx, which is 44.6% of total sample
	g w = .
	egen prog = group(srprogram)
	//keep if mcas_math10!=.& mcas_ela10!=. // keeping only those with test scores
		
	foreach y of varlist bmath ol brs ppvt { 
		rdrobust `y' cdob, bwselect(IK)
		local bw = e(h_bw)
		replace w = max(0,`bw'-abs(cdob-0))
		reg `y' elig cdob eligxcdob [pw=w], cluster(prog)
		est sto rf_`y'_ik
		reg `y' elig cdob eligxcdob $x [pw=w], cluster(prog)
		est sto rf_`y'_ik_cov
		
	
		forval x=120(30)210 {
			replace w = max(0,`x'-abs(cdob-0))
			reg `y' elig cdob eligxcdob  [pw=w], cluster(prog)
			est sto rf`y'_`x'	
			reg `y' elig cdob eligxcdob $x  [pw=w], cluster(prog)
			est sto rf`y'_`x'_cov		
		}	
	}	
	cd "$output" //"C:\Users\smd13009\Documents\Research_smd\CTE\MA CTE\Output\"
	file open  t	using t_rf_latino.tex, replace write
	file write t	"\begin{sidewaystable}[htbp!] \centering" _n "\def\sym#1{\ifmmode^{#1}\else\(^{#1}\)\fi}" _n ///
					"\caption{Reduced-form estimates of the effect of being just eligible to attend a School Readiness prekindergarten program}" _n "\label{t_rf}" _n ///
					"\begin{tabular*}{1\textwidth}{@{\extracolsep{\fill}}l*{4}{c}}" _n "\midrule" _n ///
					"&(1)&(2)&(3)&(4)\\" _n ///
					"&Broad&Oral    &Basic 	&PPVT	    \\" _n ///
					"&Math &Language&Reading&           \\" _n ///
					"\midrule" _n
	file close t
	esttab rf*_ik using t_rf_latino.tex, k(elig) coeflabels(elig "IK Bandwidth") s(N, l("N") fmt(%9.0fc) lay(@ `""')) $opts 
	//esttab rf*_120 using t_rf.tex, k(elig) coeflabels(elig "Bandwidth = 120") s(N, l("N") fmt(%9.0fc) lay(@ `""')) $opts 
	esttab rf*_150 using t_rf_latino.tex, k(elig) coeflabels(elig "Bandwidth = 150") s(N, l("N") fmt(%9.0fc) lay(@ `""')) $opts 
	esttab rf*_180 using t_rf_latino.tex, k(elig) coeflabels(elig "Bandwidth = 180 ") s(N, l("N") fmt(%9.0fc) lay(@ `""')) $opts 
	esttab rf*_210 using t_rf_latino.tex, k(elig) coeflabels(elig "Bandwidth = 210") s(N, l("N") fmt(%9.0fc) lay(@ `""')) $opts 
	//esttab rf*_75 using t_rf.tex, k(elig) coeflabels(elig "Bandwidth = 15") s(N, l("N") fmt(%9.0fc) lay(@ `""')) $opts 
	
	*esttab rf*_ik_cov using t_rf.tex, k(elig) coeflabels(elig "IK Bandwidth") s(N, l("N") fmt(%9.0fc) lay(@ `""')) $opts 
	//esttab rf*_120 using t_rf.tex, k(elig) coeflabels(elig "Bandwidth = 120") s(N, l("N") fmt(%9.0fc) lay(@ `""')) $opts 
	*esttab rf*_150_cov using t_rf.tex, k(elig) coeflabels(elig "Bandwidth = 150") s(N, l("N") fmt(%9.0fc) lay(@ `""')) $opts 
	*esttab rf*_180_cov using t_rf.tex, k(elig) coeflabels(elig "Bandwidth = 180 ") s(N, l("N") fmt(%9.0fc) lay(@ `""')) $opts 
	*esttab rf*_210_cov using t_rf.tex, k(elig) coeflabels(elig "Bandwidth = 210") s(N, l("N") fmt(%9.0fc) lay(@ `""')) $opts 

	*esttab rf*_12_x using t_rf.tex, k(offer) coeflabels(offer "Bandwidth = 12, controls") s(mu N, l("$\mu$" "N") fmt(3 %9.0fc) lay(@ @ `""')) $opts 
	
	file open  t 	using t_rf_latino.tex, append write
	file write t 	"\midrule" _n "\end{tabular*}" _n ///
						"\begin{tabular*}{1\textwidth}{p{6.3in}}" _n ///
						"\footnotesize Notes: Heteroskedasticity robust standard errors clustered by date of birth are in parentheses (* p$<$.10 ** p$<$.05 *** p$<$.01). " ///
						"The coefficients shown are generated using OLS with the stated bandwidth and a triangular kernel. " ///		
						"\end{tabular*}" _n "\end{table}" _n 
	file close t
	estimates clear
}
end


*** TESTS FOR ATTRITION ACROSS THRESHOLD ***
